# Supplementary material for: Efficient pecG-n (n = 1, 2) Basis Sets for Ga, Ge, As, Se, and Br Specialized for the Geometry Optimization of Molecular Structures
Source: Int J Mol Sci. 2025 Aug 23;26(17):8197. doi: 10.3390/ijms26178197 (PMC12428671; doi:10.3390/ijms26178197)
Supplement: Supplementary file 1 [file ijms-26-08197-s001.zip]

Archive with 1 entries (1 files):
- ijms-3821959-supplementary.pdf
